# Supplementary material for: The grazing gait, and implications of toppling table geometry for primate footfall sequences
Source: Biol Lett. 2018 May 16;14(5):20180137. doi: 10.1098/rsbl.2018.0137 (PMC6012707; doi:10.1098/rsbl.2018.0137)
Supplement: Frame numbers.xlsx: Spreadsheet of frame numbers [file rsbl20180137supp12.xlsx]

## Sheet: Notes
The grazing gait, and implications of toppling table geometry for primate footfall sequences. Usherwood, J.R. and Smith, B.J.H. Biology Letters.
The following pages give foot-on timings fore and hind feet for periods of steady, head-down and generally forward grazing.
Foot-on frames were the first in which the foot could be seen clearly in contact with the ground. While this is somewhat subjective at times, the few frames of uncertainty are small compared with the durations of interest during grazing.
Frame rates (predominantly 59.4Hz, occasionally 25Hz) are given in the preceding column, as are headers denoting clip notes identifying individuals within a clip.
Sequences with the prefix 'MAH' were filmed with a Sony RX10M3
Sequences with the prefix 'NOP' were filmed with a Nikon D7100 with an 80-200mm lens.

## Sheet: Cattle
Various frame rates	Clip	Species	MAH00491	Fore on	Hind on	MAH00492	Fore on	Hind on	NOP1880	Fore on	Hind on	NOP1882	Fore	Hind	NOP1883	Fore	hind	nop1885	fore on	hind on	nop1895Left	fore	hind	nop1895right	fore	hind	nop1896	fore	hind	nop1897	fore	hind	nop1900	fore	hind
25 or 59.94		Brown cow	25	856	871	25	61	101	59.94	63	126	59.94	6	50	59.94	110	154	59.94	642	703	59.94	563	589	59.94	58	321	59.94	89	178	59.94	374	479	59.94	64	126
				894	912	Close		540		606	661		699	763		566	612		925	950		1404	1467		1047	1116	white	514	610	black	838	870	close	385	440
				1546	1579		551			908	954		1714	1770		1229	1269		1500	1543		1840	1877		1543	1613		1063	1170		1249	1375		803	828
				2106	2129		649	688		1210	1253					2425	2464		1883	1906		2281	2335			2463		1318	1404		1894	1920		1320	1319
				2532	2551		807	822		1622	1676					3359	3423					2801	2837		3255	3317		1817			2444	2478		1547	1581
				2820	2844		1919	1952								3812	3851					3126	3188		3946	4000					2545	2571		1973	1988
				3203	3224		2295	2324								4458	4499					3726	3805		4388	4403					2790	2840		2433	2496
				3774	3790		2742	2780								5513	5586					4225	4273		5251	5344					3601	3682
					4050		3244	3260								6090	6154					4424	4454								3878	3903
				4152	4209		4003	4034																							3967	4039
				4555	4583		4133	4157																							4551	5038
				5020	5035		4849	4894																							5231	5270
					5484																										5457	5575

## Sheet: Horse
Frame rate throughout	Clip	Species	nop_1850	Fore on	Hind on	nop_1853	Fore	Hind	nop_1858	Fore	hgind	nop_1859	fore	hind	nop_1860	fore	hind	NOP_1861	Fore	Hind
59.94		horse	59.94	967	979	59.94	498	506	59.94	374	420	59.94	804	835	59.94	50	60	59.94	695	700
			white socks	1642	1682	with coat	1790	1803	with coat	781	809	right horse	3043	3057	left horse	841	841	With coat	2185	2204
				2650	2672		2227	2272	barely eating	1065	1096		4679	4700		2174	2174		3896	3930
				3672	3688		2725	2727		1146	1175					2683	2676		5121	5141
				4131	4149		3308	3340		1581	1643					3370	3385		5974	5994
							3791	3805		1675	1708					5263	5275		6869	6893
										1731	1775					6598	6628		7967	7993
										1800	1834					7384	7397		8887	8907
										2874	2901					8287	8303		10165	10186
										3013	3059								10617	10724
										3115	3142								13203	13328
										3409	3475								15051	15075
										4068	4126
										4516	4544
										4587	4636
										4852	4918
										5133	5171
										5212	5243
										5813	5880
										6153	6190

## Sheet: Sheep
Frame rate throughout	Clip	Species	NOP_1840	Fore on	Hind on	NOP_1842	Fore on	Hind on	NOP_1842			NOP_1843	Fore on	Hind on	NOP_1844	Fore on		NOP_1845	Fore on	Hind on	NOP_1848	Fore on	Hind on	NOP_1848	Fore on	hind on
59.94		Sheep	59.94	229	245	59.94	1716	1733	59.94	88	118	59.94	723	750	59.94	1555	1593	59.94	184	196	59.94	8995	9029	59.94	18939	18962
				773	795	Left (black face)	2166	2180		361	392	Facing left white face	1191	1192	White face	2612	2639	Hairy sheep	493	519	right sheep	9285	9312	left sheep hairy shoulders	19182	19202
				1100	1135		2522	2525		902	922		1643	1659		3260	3275		898	934		9329	9356		19652	19669
			Other	1481	1501		2918	2935		1282	1312		1785	1802	LICK!	3303	3493		1494	1521		9400	9440		19693	19713
			Black faced	1737	1763		3544	3557		1686	1747		1820	1836		4182	4222		2022	2034		9700	9748		19904	19924
				1884	1913		4198	4214		1843	1893		1854	1875		5044	5072		2200	2375		10081	10106		20397	20422
				2019	2034		4682	4698		2632	2666		2015	2043		5287	5301		2504	2562		10181	10216		20982	21008
				2378	2410		4887	4900		3021	3063		2227	2249		5335	5372		2758	2798		10632	10675		21484	21517
				2626	2647					3226	3264		2279	2325	Turn				3139			10892	10940		21678	21699
				2752	2787					3433	3462		2458	2467					3301	3332		11341	11382		23363	23398
				2899	2913					3569	3590		2853	2877					3468			11444	11479		23775	23829
										3861	3886								4435	4474		11762	11788		24007	24125
										4164	4200								4517			11866	11916
										4342	4376								4830	4858		11998	12034
										4402	4420								5124	5160		12115	12155
										4491	4521								5402	5425		12990	13023
										4573	4622								5455	5482		13420	13446
										4842	4879								5615	5654		13474	13508
										5649	5676								5796	5833		13604	13654
										6401	6518							walk off	6211	6229		13819	13872
										6960	6992											13942	13976
										7116	7140											13993	14017
																						14220	14289
																						14457	14504
																						14601	14628
																						14747	14808
																						14927	14958
																						15181	15216
																						15506	15534
																						15726	15773
																						15881	15966
